# Supplementary material for: Meta-Analysis of COVID-19 Metabolomics Identifies Variations in Robustness of Biomarkers
Source: Int J Mol Sci. 2023 Sep 21;24(18):14371. doi: 10.3390/ijms241814371 (PMC10531504; doi:10.3390/ijms241814371)
Supplement: Supplementary file 1 [file ijms-24-14371-s001.zip]

Archive with 1 entries (1 files):
- ijms-2596037-supplementary.pdf
